# Supplementary material for: Design of the Japan Kidney Association-Pemafibrate Intervention for Chronic Kidney Disease patients Study (JKAPI-CKD Study)
Source: Clin Kidney J. 2026 Feb 23;19(4):sfag053. doi: 10.1093/ckj/sfag053 (PMC13076029; doi:10.1093/ckj/sfag053)
Supplement: sfag053_Supplemental_Files [file sfag053_supplemental_files.zip]

Archive with 5 entries (5 files):
- new_Supplementary Table 1_Visit schedule for observation, testing, and assessment_ver 2.docx
- new_Supplementary Table 2_Study Variables and Measurements._20251031.docx
- new_Supplementary Table 3_Pre-specified categories for subgroup analyses_ver 4_20251031.docx
- Supplementary File 1_ORGANISATIONAL STRUCTURE of JKAPI-CKD study_ver 5_20251011.docx
- Supplementary File 2_Formulas Used for Lipid and Renal Function Calculations_20250924.docx
